# Supplementary material for: Molecular Insights into the Role of Sterols in Microtuber Development of Potato Solanum tuberosum L
Source: Plants (Basel). 2024 Aug 27;13(17):2391. doi: 10.3390/plants13172391 (PMC11397162; doi:10.3390/plants13172391)
Supplement: Supplementary file 1 [file plants-13-02391-s001.zip]

Archive with 1 entries (1 files):
- plants-3138774-supplementary.pdf
